# Supplementary material for: Clinical course of patients with severe COVID-19 pneumonia treated with remdesivir: A real-life study
Source: PLoS One. 2022 Apr 28;17(4):e0267283. doi: 10.1371/journal.pone.0267283 (PMC9049514; doi:10.1371/journal.pone.0267283)
Supplement: S1 File — (XLSX) [file pone.0267283.s001.xlsx]

## Sheet: Hoja1
ID	age	sex	Country	countrycod	diabetes	obesity	hypertension	HF	COPD	Asthma	RF	Cirrhosis	Cancer	Neurol	Dementia	NumberComor	RRi	O2Sati	PaFi	RR0	O2Sat0	PaFi0	Temp	SBP	DBP	Feveri	Coughi	Dypsneai	ThroatPain	Nausea	Anosmiai	Ageusiai	Diarrheai	Headachei	Astheniai	Myalgia	CURB64	SyntomdaysHosp	PCRdaysHosp	RDVdaysHosp	Syntomdays	RDVdays	vials	PrematureDiscont	Corticosteroid	Bolus	Toci	Toci2	Anakinra
1	35	0	Ecuador	0	0	0	0	0	0	0	0	0	0	0	0	0	20	96	360	18	94	337	38.4	108	79	1	0	0	0	0	1	0	0	1	1	1	0	6	4	3	9	5	6	0	1	0	0	0	0
2	55	0	Moldova	1	0	0	0	0	0	0	0	0	0	0	0	0	18	95	360	18	94	283	36.2	120	80	1	0	1	0	0	0	0	0	0	0	1	0	11	4	3	14	5	6	0	1	0	0	0	0
3	61	1	Peru	0	0	0	0	0	0	0	0	0	0	0	0	0	30	93	0	28	95	349	37.1	130	81	1	1	1	0	1	0	1	1	0	1	1	0	8	7	1	9	5	6	0	1	1	1	0	0
4	62	0	Spain	1	0	1	1	0	0	1	0	0	0	0	0	0	20	95	360		92	304	37.4	117	70	1	0	0	0	0	0	0	1	0	0	0	0	7	6	2	9	5	6	0	1	1	1	0	0
5	45	0	Moldova	0	0	0	1	0	0	0	0	0	0	0	0	1	20	94	337	20	94	337	36.9	123	86	1	1	0	0	0	1	0	0	1	0	1	0	3	2	1	4	5	6	0	1	1	1	0	0
6	61	0	Spain	1	0	0	0	0	0	0	0	0	0	0	0	0	24	93	319		96	376	37.7	115	79	1	1	0	0	1	1	1	1	0	1	0	0	7	7	0	7	5	6	0	1	0	0	0	0
7	43	1	Spain	1	0	1	0	0	0	0	0	0	0	0	0	1	30	91	291	30	94	283	38.1	118	76	1	1	1	0	0	0	0	0	1	0	0	1	8	5	1	9	1	2	4	1	1	0	0	0
8	64	0	Spain	1	0	0	0	0	0	0	0	0	0	0	0	0	16	94	291	20	96	379	39.4	135	84	1	0	0	0	0	0	0	0	0	1	0	0	11	9	0	11	5	6	0	1	0	0	0	0
9	47	1	Dominican Republic	0	0	0	0	0	0	1	0	0	0	0	0	1	28	95	360				37.6	104	72	1	1	1	1	0	0	1	0	0	0	0	0	7	3	1	8	5	6	0	1	0	0	0	0
10	71	0	Spain	1	0	0	0	0	0	0	0	0	0	0	0	0	22	88	260				37	110	76	1	0	0	0	0	1	0	0	1	0	0	1	7	6	1	8	5	6	0	1	1	1	0	0
11	59	1	Ecuador	0	0	0	0	0	0	0	0	0	0	0	0	0		87	252	32	95	197	35	118	74	1	0	1	0	0	0	0	0	0	0	0	0	9	8	1	10	5	6	0	1	1	0	0	0
12	60	0	Spain	1	0	0	0	0	0	0	0	0	0	0	0	0	24	90	279	18	88	187	37.2	133	88	0	0	1	0	0	0	0	1	0	1	0	1	9	7	1	10	5	6	0	1	1	1	0	0
13	73	1	Spain	1	0	1	1	0	0	0	0	0	0	0	0	2	24	88	260				38.4	142	87	1	1	1	1	0	0	0	1	0	1	0	2	10	5	1	11	5	6	0	1	1	1	1	0
14	82	0	Spain	1	0	0	0	0	0	0	0	0	0	1	0	1	36	95	360	39	92	304	36.2	199	79	1	0	1	1	0	1	1	0	0	0	0	3	5	4	7	12	5	6	0	1	1	0	0	0
15	68	1	Romania	0	1	1	1	1	0	0	0	0	0	1	0	5	26	87	252	24	96	266	37.1	106	69	1	1	1	0	1	0	0	1	1	0	0	1	5	2	0	5	5	6	0	1	1	1	0	0
16	60	1	Spain	1	0	1	0	0	0	0	0	0	0	0	0	1	22	80			94	222	36.2	111	65	1	1	1	0	1	0	0	1	0	0	0	0	8	8	0	8	5	6	0	1	1	1	1	0
17	64	0	Spain	1	1	1	1	0	0	0	1	0	0	0	0	4	32	92	304	30	92	106	37.4	126	72	1	0	1	0	0	0	0	1	0	0	0	1	6	4	2	8	3	4	4	1	1	0	0	1
18	32	1	Ecuador	0	0	1	0	0	0	0	0	0	0	0	0	1	32	93	319		96	316	37.3	113	63	1	1	1	0	0	0	0	1	0	0	1	0	8	7	0	8	5	6	0	1	1	1	1	0
19	51	1	Ecuador	0	0	0	0	0	0	0	0	0	0	0	0	0	28	95	360	28	91	192	36.3	127	82	1	1	1	0	0	0	0	1	1	1	1	0	10	6	1	11	5	6	0	1	1	1	1	0
20	70	0	Spain	1	0	1	1	0	0	0	0	0	0	0	0	2		94	337		94	311	37.6	116	75	1	1	1	1	0	0	0	0	0	1	0	1	12	8	1	13	5	6	0	1	1	0	0	0
21	77	1	Spain	1	1	0	1	0	0	0	0	0	0	0	0	2		93	319	18	93	308	37.3	134	82	1	1	0	0	1	1	1	1	0	0	0	1	8	1	5	13	5	6	0	1	1	0	0	0
22	36	0	Bulgaria	0	0	0	0	0	0	0	0	0	0	0	0	0	24	91	291	18	94	273	39.4	121	77	1	1	0	0	1	1	0	1	1	1	0	0	7	6	0	7	5	6	0	1	1	0	0	0
23	56	1	Romania	0	1	1	1	0	0	0	0	0	0	0	0	3	28	89	269	23	93	281	37.8	129	73	1	1	1	0	1	0	0	0	0	0	1	1	7	7	0	7	5	6	0	1	1	0	0	0
24	73	0	Spain	1	0	0	0	0	0	0	1	0	0	0	0	1		91	291	28	93	308	36	96	69	1	1	0	0	1	0	0	1	0	1	1	2	7	1	1	8	5	6	0	1	1	1	0	0
25	66	0	Spain	1	0	1	0	0	0	0	0	0	0	0	0	1	30	93	319	28	95	313	37.3	121	76	1	1	1	1	0	0	0	0	0	1	1	3	7	4	1	8	5	6	0	1	1	1	0	0
26	59	1	Bulgaria	0	0	1	0	0	1	0	1	0	0	0	0	2	24	95	360	16	95	360	36.9	97	65	1	1	1	0	0	0	0	0	1	0	0	1	1	0	1	2	5	6	0	1	1	0	0	0
27	49	0	Spain	1	0	1	0	0	0	0	0	0	1	0	0	2	22	94	337	24	92	279	38.8	123	77	1	0	0	0	0	0	1	1	1	1	0	0	16	14	0	16	1	2	Ya no está en fase viral	1	1	1	0	0
28	73	0	Spain	1	1	0	0	0	0	0	0	0	0	0	0	1	36	87	252	25	89	269	36.2	117	72	0	0	1	0	0	0	0	0	0	1	0	3	9	5	1	10	5	6	0	1	1	1	1	0
29	68	0	Spain	1	0	0	0	0	0	0	0	0	0	0	0	0		90	279		92	263	36.1	120	83	1	1	1	0	0	0	1	1	0	0	0		11	4	0	11	5	6	0	1	1	1	1	0
30	63	0	Spain	1	1	0	0	0	0	0	0	0	0	0	0	1		92	304		90	279	36	135	85	1	1	0	0	0	0	0	0	0	1	0		3	0	1	4	5	6	0	1	1	0	0	1
31	62	1	Spain	1	0	0	0	0	0	0	0	0	0	1	0	1	36	88	260		94	311	35	92	50	1	0	1	1	1	0	0	1	0	1	1	2	10	7	0	10	5	6	0	1	1	1	0	0
32	39	1	Honduras	0	0	0	0	0	0	1	0	0	0	0	0	1	32	90	279	30	92	193	39.8	118	57	1	1	1	1	1	0	0	1	0	0	0	2	3	0	1	4	5	6	0	1	1	1	0	0
33	41	0	Bolivia	0	0	0	0	0	0	0	0	0	0	0	0	0	28	92	304		96	316	36.2	121	75	1	1	1	0	1	0	0	0	1	0	0	0	7	6	0	7	5	6	0	1	1	0	0	1
34	64	1	Spain	1	0	0	1	0	0	0	0	0	1	0	0	2		92	304		95	264	37	100	66	0	1	0	0	1	0	0	0	0	0	0	1	8	7	1	9	5	6	0	1	1	0	0	0
35	64	1	Spain	1	0	1	1	0	0	0	0	0	1	0	0	3	24	93	194	24	95	224	36.9	134	86	1	1	1	1	0	0	0	0	0	1	1	0	7	10	1	8	5	6	0	1	1	0	0	0
36	57	1	Spain	1	0	0	0	0	0	0	0	0	0	0	0	0	28	93	319		94	283	35.3	137	81	1	1	1	0	1	0	0	1	0	1	0	0	7	5	2	9	5	6	0	1	1	0	0	0
37	60	0	Spain	1	0	1	0	0	0	0	0	0	0	0	0	0	26	93	319	22	90	274	38.9	150	86	1	1	1	0	0	0	0	0	0	0	1	1	5	3	2	7	5	6	0	1	1	1	1	0
38	49	1	Spain	1	0	1	0	0	0	0	0	0	0	0	0	1	16	94	337		89	331	35.8	126	75	1	1	1	0	0	1	1	0	0	1	0	1	5	2	1	6	5	6	0	1	1	0	0	0
39	47	1	Spain	1	0	0	0	0	0	1	0	0	0	0	0	1				28	94	283	37.4			1	1	1	0	0	0	1	0	0	1	1	1	6	3	1	7	1	2	4	1	1	0	0	0
40	52	1	Dominican Republic	0	0	1	0	0	0	0	0	0	0	0	0	1	28	94	337	28	97	355	37.1	102	70	1	1	1	0	0	0	1	1	1	0	0	0	6	2	1	7	5	6	0	1	1	0	0	0
41	47	1	Ecuador	0	0	1	0	0	0	0	0	0	0	0	0	1				14	95	349	37.9	88	95	1	1	1	0	0	1	1	0	0	1	1	0	7	2	1	8	5	6	0	1	0	0	0	0
42	42	0	Colombia	0	0	0	0	0	0	0	0	0	1	1	0	2	26	95	360	30	92	304	37.8	120	80	1	1	0	0	0	0	0	0	0	1	0	0	7	6	1	8	5	6	0	1	1	1	0	0
43	43	0	Ecuador	0	0	0	0	0	0	0	0	0	0	0	0	0	28	95	360		95	349	37.2	113	75	1	1	1	0	0	0	0	0	0	0	1	0	7	3	1	8	5	6	0	1	0	1	0	0
44	56	1	Spain	1	0	0	0	0	0	0	0	0	0	0	0	0	18	95	360		94	311	36.5	110	76	1	1	1	0	0	0	0	0	1	0	0	0	9	6	1	10	5	6	0	1	0	0	0	0
45	55	0	Algeria	0	0	0	0	0	0	0	0	0	0	0	0	0		92	304		95	349	37.8	112	57	0	1	0	0	0	0	0	0	1	0	0	0	2	0	2	4	5	6	0	1	0	0	0	0
46	43	0	Bolivia	0	0	0	0	0	0	0	0	0	0	0	0	0	28	94	337		93	281	35.8	115	77	0	1	1	0	1	0	0	1	0	0	1	0	8	8	1	9	5	6	0	1	1	0	0	0
47	43	1	Bolivia	0	1	1	0	0	0	0	0	0	0	0	0	2	20	94	337	28	92	306	37.4	137	75	1	0	1	1	0	1	0	1	0	1	1	0	4	2	2	6	5	6	0	1	1	0	0	0
48	30	1	Colombia	0	1	1	0	0	0	0	0	0	0	0	0	2	24	94	337		93	319	37.6	102	64	1	1	1	0	0	0	1	0	0	0	0	0	4	0	2	6	5	6	0	1	0	0	0	0
49	87	1	Spain	1	0	0	1	0	0	0	0	0	0	0	0	1	30	92	304		92	257	37.8	153	65	1	1	0	0	0	0	0	0	0	0	0	1	3	1	4	7	3	4	5	1	1	1	0	0
50	28	0	Nicaragua	0	0	0	0	0	0	0	0	0	1	0	0	1	24	92	304	24	92	304	37.9	112	63	1	1	1	0	0	0	0	0	0	0	0	0	6	4	0	6	5	6	0	1	1	0	0	0
51	57	1	Romania	0	0	1	0	0	1	0	0	0	0	0	0	2		90	279	18	97	355	39.2	123	63	1	1	1	0	1	0	0	0	0	0	0	1	4	0	1	5	5	6	0	1	1	1	0	0
52	62	1	Spain	1	0	0	0	0	0	0	0	0	1	0	0	1		92	304		97	355	36.3	122	68	1	1	0	0	1	0	0	0	0	1	1		3	0	1	4	5	6	0	1	1	1	1	0
53	49	0	Dominican Republic	0	0	0	0	0	0	0	0	0	0	0	0	0	32	93	319		98		37.7	107	78	1	0	1	0	0	0	0	0	0	0	1	1	6	0	1	7	5	6	0	1	1	0	0	0
54	58	1	Spain	1	1	0	1	0	0	0	0	0	0	0	0	2	28	90	279		94	283	36	150	96	1	1	1	0	1	0	0	1	0	0	1	1	7	1	1	8	2	3	4	1	1	1	0	0
55	50	0	Bolivia	0	0	1	0	0	0	0	0	0	0	0	0	1	26	91	291	26	94	346		121	76	1	1	1	0	0	0	0	0	0	0	0	0	4	4	0	4	5	6	0	1	1	0	0	0
56	59	0	Spain	1	0	0	0	0	0	0	0	0	0	0	0	0	20	89	269		93	308	39.1	134	80	1	1	1	0	0	0	0	0	0	0	0	0	7	7	1	8	5	6	0	1	1	1	0	0
57	33	1	Peru	0	0	0	0	0	0	0	0	0	0	0	0	0		84			84		38.8	100	70	1	1	0	1	1	0	0	1	1	1	0	0	8	5	0	8	5	6	0	1	0	0	0	0
58	69	0	Spain	1	0	0	0	0	0	0	1	0	0	0	0	0	24	92	304		92	304	38.9			1	1	1	0	0	0	0	0	0	0	0	2	3	3	2	5	5	6	0	0	0	0	0	0
59	79	1	Spain	1	0	0	1	0	1	0	0	0	1	0	0	3	32	89	269	17	92	306	36.6	130	85	0	1	1	0	0	0	0	0	0	1	0	2	2	0	1	3	5	6	0	1	1	1	0	0
60	70	1	Ukraine	0	0	0	0	0	0	0	0	0	0	0	0	0		93	319		92	193	38.3	119	68	1	1	1	0	0	0	0	0	0	0	0	2	5	2	3	8	1	2	4	1	1	1	0	0
61	48	0	Romania	0	0	0	0	0	0	0	0	0	0	0	0	0	14	96	360	20	93	343	37.6	122	72	1	1	1	0	0	0	1	1	0	0	0	0	5	0	1	6	5	6	0	1	1	0	0	0
62	61	0	Colombia	0	1	0	0	0	0	1	0	0	1	0	0	3	20	96	360		92	340	36.7	162	64	1	1	1	0	0	0	0	0	0	0	0	1	2	0	1	3	5	6	0	1	0	0	0	0
63	61	0	Honduras	0	1	0	1	0	0	0	0	0	0	0	0	2		96	360		91	291	37.7	114	75	0	1	0	0	1	0	0	0	0	0	1	0	4	0	2	6	5	6	0	1	0	1	0	0
64	40	0	Colombia	0	0	0	0	0	0	0	0	0	0	0	0	0		96	390		95	349	38.1	124	79	1	1	0	1	0	0	0	0	1	1	0	0	6	1	1	7	5	6	0	1	1	0	0	0
65	49	0	Ecuador	0	0	1	0	0	0	0	0	0	0	0	0	1	32	87	292	32	87	292	38.6	109	63	1	1	1	0	1	0	0	0	1	0	0	0	9	4	0	9	1	2	4	1	1	1	1	0
66	35	0	Bolivia	0	0	1	0	0	0	0	0	0	0	0	0	1	28	94	337	18	94	311	36.6	141	83	1	1	0	0	1	0	0	1	1	1	1	0	7	7	1	8	5	6	0	1	1	1	0	0
67	30	1	Ecuador	0	0	1	0	0	0	0	0	0	0	0	0	1	22	97	431		91	337		127	80	1	1	1	0	0	0	0	1	1	1	1	0	6	4	2	8	5	6	0	1	1	0	0	0
68	69	0	Romania	0	0	1	0	0	1	0	1	0	1	0	0	3	28	92	266	28	89	269	36.8	159	74	1	1	1	0	0	0	0	0	0	1	0	2	9	0	0	9	5	6	0	1	1	1	0	0
69	58	1	Bolivia	0	1	1	1	0	0	0	0	0	0	0	0	3	24	93	319	20	92	257	37	134	81	1	0	1	0	0	1	1	1	0	1	0	0	6	4	1	7	5	6	0	1	1	1	0	0
70	50	0	Colombia	0	0	0	0	0	0	0	0	0	0	0	0	0	24	93	319	24	89	271	38.8	134	81	1	1	0	0	0	0	0	0	1	1	0	0	3	0	3	6	5	6	0	1	1	1	0	0
71	71	0	Ecuador	0	0	0	1	0	0	0	1	0	1	0	0	3		92	304	28	92	219	38.4	130	80	1	1	1	0	0	0	0	0	0	1	1	2	4	0	1	5	1	2	4	1	1	0	0	0
72	56	1	Spain	1	0	1	1	0	0	0	0	0	0	1	0	3	20	91	291		92	219	36.2	120	82	1	1	1	0	0	0	0	1	0	0	0	3	5	2	1	6	1	2	4	1	1	0	0	0
73	30	0	Romania	0	0	0	0	0	0	0	0	0	0	0	0	0		92	304	20	95	224	37.4	125	79	0	1	1	0	0	0	0	0	0	0	0	0	4	0	1	5	5	6	0	1	1	0	0	0
74	52	0	Romania	0	0	1	0	0	0	0	0	0	0	0	0	1	24	93	319		92	340	38.3	145	80	1	1	1	0	1	0	0	0	0	0	0	0	3	0	1	4	5	6	0	1	1	0	0	0
75	71	0	Spain	1	0	1	1	0	0	0	0	0	0	0	0	2	24	90	279	24	90	279	38	123	75	1	1	0	0	0	0	0	0	0	0	0	2	4	2	0	4	5	6	0	1	1	0	0	0
76	84	0	Spain	1	1	0	1	0	0	0	1	0	0	0	0	2	40	89	269	30	93	220	36	76	42	1	1	1	0	0	0	0	0	0	0	0	3	0	4	1	1	1	2	4	1	1	0	0	0
77	53	1	Romania	0	0	1	0	0	0	0	0	0	0	0	0	1		92	228		93	343	35.8	113	77	0	1	1	0	0	0	0	0	0	0	0	0	4	4	1	5	5	6	0	1	1	0	0	0
78	84	1	Spain	1	0	0	1	1	0	0	1	0	1	0	0	4	28	89	195	24	97	355	36.2	146	75	0	1	1	0	0	0	0	0	0	0	0	1	2	0	1	3	5	6	0	1	0	0	0	0
79	83	1	Spain	1	0	0	1	0	0	0	0	0	0	1	0	2	18	91	291	18	94	311	37.7	116	75	1	1	1	0	0	0	0	0	0	1	0	2	0	0	4	4	5	6	0	1	0	0	0	0
80	65	1	Argentina	0	0	0	1	0	0	0	0	0	0	0	0	1	16	90	279	16	90	279	36.1	90	58	1	0	1	0	0	0	0	0	0	1	0	2	6	5	0	6	5	6	0	1	1	1	0	0
81	74	1	Spain	1	0	1	1	0	0	0	0	0	0	1	0	3	28	91	210	24	94	346	37.2	133	89	1	0	0	0	0	0	0	1	0	0	0	2	4	0	0	4	5	6	0	1	1	1	0	0
82	58	1	Spain	1	0	0	0	0	0	0	0	0	0	0	0	0	24	94	319	24	92	340	37.4	123	78	1	1	1	0	0	0	1	0	0	0	0	0	2	1	1	3	5	6	0	0	0	0	0	0
83	53	0	Spain	1	0	0	0	0	0	0	0	0	0	0	0	0	12	96	390	24	88	260	36.2	133	86	0	1	1	1	0	0	1	0	1	1	0	0	3	1	2	5	5	6	0	0	0	0	0	0
84	68	1	Spain	1	0	1	0	0	1	0	1	0	1	0	0	3	28	97	355		95	349	37.6	105	72	1	1	1	0	1	0	0	0	0	0	0	1	0	1	2	2	5	6	0	1	0	0	0	0
85	70	1	Spain	1	0	0	0	0	0	0	1	0	0	0	0	0	28	88	260		97	290	39.2	124	73	1	1	0	0	0	0	0	0	0	1	0	2	2	1	0	2	3	4	4	1	1	0	0	0
86	73	1	Spain	1	0	1	1	0	0	0	1	0	0	0	0	2	32	91	291	20	94	346	37.6	113	72	1	1	1	0	0	0	0	1	0	1	0	3	6	3	0	6	5	6	0	1	1	0	0	0
87	76	1	Spain	1	0	0	0	0	0	1	0	0	0	0	0	2		90	279		91	303	39.4	109	70	1	0	0	0	0	0	0	0	0	0	0	1	5	5	2	7	5	6	0	1	1	0	0	0
88	59	0	Spain	1	0	1	1	0	0	0	0	0	0	0	0	2	24	93	319		94	346	38.1	128	83	1	1	0	0	0	0	0	0	0	0	0	0	1	5	1	2	5	6	0	1	0	0	0	0
89	78	0	Spain	1	0	0	1	0	0	0	0	0	0	0	0	3		95	360	>24	88	269	37.8	114	82	1	0	1	0	0	0	0	0	0	0	0	1	2	0	2	4	5	6	0	1	1	1	0	0
90	63	0	Spain	1	0	0	0	0	0	0	0	0	0	0	0	0	20	94	337	30	93	343	35.9	112	73	1	1	1	0	0	0	0	0	0	0	0	1	6	5	0	6	4	5	Error prescripción	1	0	0	0	0
91	87	0	Spain	1	0	0	1	0	0	0	0	0	1	0	0	2	26	92	304	>24	94	346	37.7	144	80	1	1	0	0	0	0	1	0	0	1	0	2	4	1	1	5	5	6	0	1	1	0	0	0
92	75	0	Spain	1	0	0	0	0	0	0	0	0	0	1	1	2		90	279	>24	94	311	36.6	136	91	1	1	1	0	0	0	0	1	1	0	1	2	1	0	1	2	5	6	0	1	1	1	0	0
[truncated: 126 more columns]
